# Supplementary material for: TOX2 nuclear-cytosol translocation is linked to leukemogenesis of acute T-cell leukemia by repressing TIM3 transcription
Source: Cell Death Differ. 2024 Jul 30;31(11):1506–18. doi: 10.1038/s41418-024-01352-z (PMC11519604; doi:10.1038/s41418-024-01352-z)
Supplement: Supplementary file 3 — SupplementaryFile 2 [file 41418_2024_1352_MOESM3_ESM.xlsx]

## Sheet: SupplementaryFile 2
Supplementary File 2：Raw Data of Mass Spectrum
Protein Group	Protein ID	Accession	-10lgP	Coverage (%) TOX2-NLS-HA	Area TOX2-NLS-HA	Area TOX3-NLS-HA	#Unique	#Spec TOX2-NLS-HA	Avg. Mass
3	39	|TRYP_PIG	183.3	37	10200000000	20	20	69	24409
59	462	Q12802	31.65	0	881000000	1	1	4	307550
2	5	P13645	251.57	43	495000000	32	23	77	58827
1	3	P04264	267.55	52	459000000	46	21	117	66039
173	302	P61221	33.71	3	348000000	2	2	2	67314
41	77	P07910	122.74	14	70600000	5	5	8	33670
38	81	P16401	149.58	22	62000000	6	6	12	22580
15	23	P61978	152.68	27	61800000	11	9	22	50976
20	11	Q99623	179.85	46	57900000	13	13	22	33296
16	25	P19338	160.89	19	56400000	16	16	23	76615
34	15	P10809	187.65	23	32900000	11	11	14	61055
250	457	Q6Y7W6	23.19	0	32200000	1	1	2	150070
36	30	P46087	138.83	12	23400000	10	10	13	89302
76	85	P10412	133.16	22	22200000	5	1	6	21865
64	101	P16403	130.86	23	22200000	5	1	7	21365
35	265	Q8WZ42	60.32	0	21700000	3	2	5	3815922
31	16	P11142	170.93	21	20900000	13	10	16	70898
46	57	Q08211	150.42	6	20200000	7	7	9	140958
72	114	Q00325	99.79	11	18800000	5	5	7	40095
57	185	P81605	101.43	29	18600000	4	4	7	11284
48	89	P62987	104.38	46	17700000	6	6	8	14728
61	43	P09874	135.7	7	15800000	7	7	7	113084
300	322	Q8NFZ5	28.52	2	15800000	1	1	1	48700
21	33	P06748	139.49	32	15400000	9	8	12	32575
39	32	Q9NR30	134.38	12	14300000	9	8	11	87344
67	177	P25705	92.36	5	14300000	3	3	7	59751
42	47	Q02878	123.92	24	13700000	7	6	10	32728
45	41	P68104	121.21	15	13600000	7	7	9	50141
9	9	P13647	184.5	26	13100000	21	3	37	62378
50	44	P22087	125.99	24	12400000	6	6	8	33784
83	121	P21796	87.92	18	12400000	5	4	5	30773
78	64	Q92945	125.97	8	11600000	5	5	6	73115
65	119	P62917	96.85	16	11600000	5	5	7	28025
47	52	O00567	111.38	11	11300000	7	7	7	66050
62	98	Q00839	96.66	7	10500000	5	5	7	90585
106	142	Q15717	103.95	10	10200000	3	3	4	36092
44	31	P04843	140.53	15	10000000	8	8	10	68569
74	73	P26599	127.32	11	9430000	5	5	7	59633
43	122	Q9NVI7	117.23	8	9340000	7	6	10	71369
99	111	P46782	92.28	18	9320000	4	4	4	22876
86	87	Q96AG4	82.62	18	9190000	5	5	5	34930
52	56	O75367	97.81	25	8820000	7	7	7	39184
84	140	P04406	70.35	18	8820000	5	5	6	36053
640	475	Q14807	27.16	2	8710000	1	1	1	73262
55	154	Q5SSJ5	107.75	8	8180000	4	4	6	61207
350	588	Q16678	23.38	1	8100000	1	1	1	60846
70	100	P08238	111.34	7	7710000	5	5	5	83264
82	86	Q07020	95.83	22	7520000	4	4	4	21634
115	306	P11532	37.46	0	7200000	1	1	3	426751
69	94	P12956	107.6	8	7010000	4	4	6	69843
88	118	P43243	96.79	6	6930000	4	4	6	94623
92	130	P50570	94.86	4	6670000	3	3	3	98064
73	53	P07355	110.56	21	6650000	6	6	7	38604
40	36	P17844	123.16	13	6520000	8	5	9	69148
81	68	P52272	117.54	9	6430000	5	5	5	77516
101	116	P60709	109.7	11	6270000	4	4	5	41737
111	91	P38646	100.95	6	6240000	4	3	4	73681
103	105	Q96HS1	84.66	12	6150000	4	4	5	32004
136	112	P62805	96.19	34	5770000	4	4	4	11367
137	144	P84243	74.27	21	5770000	4	4	4	15328
127	165	Q9Y2X3	65.74	7	5770000	3	3	3	59578
130	204	P33778	51.76	21	5590000	3	3	4	13950
156	610	Q9P0W8	30.87	1	5480000	1	1	2	67719
91	126	Q14978	79.15	6	5430000	4	4	4	73603
80	49	Q15029	112.68	7	5320000	6	5	6	109436
124	124	P04844	68.63	9	5310000	4	4	4	69284
126	162	O95232	85.44	12	5080000	4	4	4	51466
129	175	Q07955	77.99	12	4810000	3	3	4	27745
102	123	O76021	74.37	10	4790000	5	5	5	54973
154	291	Q66GS9	30.13	1	4480000	1	1	1	133490
121	187	Q9BQE3	85.67	5	4430000	2	2	2	49895
63	103	P16402	123.38	22	4340000	5	1	6	22350
114	134	P42166	80.59	5	4180000	3	3	4	75492
68	65	O94906	121.41	6	4150000	6	6	6	106925
187	223	Q99878	54.52	22	4110000	2	2	3	13936
79	166	P62424	66.3	11	4060000	3	2	5	29996
345	431	Q07666	37.24	2	4060000	1	1	2	48227
119	157	P15880	82.3	12	3870000	4	4	4	31324
120	186	P11387	67.04	3	3750000	2	2	2	90726
105	72	O00571	98.01	8	3740000	5	3	5	73244
112	106	Q9H0A0	92.54	4	3690000	4	4	4	115730
60	58	Q9BQG0	100.06	5	3660000	6	6	6	148854
95	125	Q00610	80.2	4	3580000	5	4	5	191613
252	689	Q9H5I5	31.75	0	3560000	1	1	1	318063
335	280	Q15366	63.39	7	3360000	2	2	2	38580
113	128	P62753	94.07	11	3350000	3	3	4	28681
71	113	O75533	98.19	2	3130000	3	3	3	145830
225	218	Q14974	73.12	2	3110000	2	2	2	97170
169	153	P33240	61.25	6	3090000	3	3	3	60959
464	272	P17480	43.27	2	2990000	1	1	1	89406
175	359	Q9BQS8	37.21	1	2990000	2	1	2	166982
266	299	Q9UH17	33.38	2	2820000	1	1	2	45924
338	292	Q9NYF8	57.54	2	2780000	2	2	2	106122
87	109	P11021	94.44	8	2700000	5	3	6	72333
200	190	Q9Y2W1	62.94	3	2620000	3	3	3	108666
189	320	Q96CN9	30.82	1	2620000	1	1	2	87811
93	328	Q5VW36	36.86	0	2590000	1	1	1	200057
577	600	Q96JN0	22.83	2	2550000	1	1	1	47007
5	2	P35908	253.92	59	2540000	35	1	65	65433
98	95	P23246	103.21	7	2530000	4	3	5	76150
293	242	P61247	55.66	6	2490000	2	2	2	29945
125	143	O60832	75.62	6	2480000	3	3	4	57674
161	184	Q9UHB9	46.9	6	2460000	3	3	3	70730
117	561	Q86TJ2	30.67	2	2370000	1	1	1	48470
422	493	Q6ZRS2	22.29	0	2370000	1	1	1	343555
337	290	Q15365	53.4	7	2310000	2	2	2	37498
468	333	Q08170	36.37	2	2250000	1	1	1	56678
186	221	P23396	82.45	9	2170000	2	2	2	26688
183	173	Q96GQ7	64.26	4	2160000	3	3	3	89835
558	370	Q15393	37.76	1	2110000	1	1	1	135577
265	269	Q9H9B4	54.89	8	2060000	2	2	2	35619
294	251	Q9NVP1	50.14	4	1980000	2	2	2	75407
557	365	P11940	28.41	3	1980000	1	1	1	70671
202	192	Q08722	71.2	9	1970000	3	3	3	35214
319	1020	Q5CZC0	20.7	0	1970000	1	1	1	780624
336	284	Q96PK6	51.88	4	1960000	2	2	2	69492
658	764	Q13416	21.22	1	1950000	1	1	1	65972
648	578	Q9P1G2	24.36	8	1930000	1	1	1	11378
304	387	Q8IZS6	27.96	4	1920000	1	1	2	23176
297	293	Q86UE4	54.51	2	1840000	1	1	1	63837
138	174	P45880	64.22	13	1750000	3	3	3	31567
627	399	P43307	37.76	4	1730000	1	1	1	32235
621	381	Q9BVC6	48.34	5	1720000	1	1	1	26210
201	191	P52789	63.37	3	1690000	3	3	3	102380
656	655	Q8IXL6	23.1	1	1690000	1	1	1	66235
54	69	Q92841	108.25	8	1650000	5	2	6	80273
305	435	P21399	31.6	1	1590000	1	1	2	98399
626	397	P53597	39.13	4	1580000	1	1	1	36250
299	319	P12259	52.57	0	1500000	1	1	1	251701
292	239	P05141	75.43	8	1490000	2	2	2	32852
561	391	P46063	41.87	2	1430000	1	1	1	73457
622	383	P14866	48.24	2	1400000	1	1	1	64133
562	436	Q5D862	33.38	1	1390000	1	1	1	248072
346	434	P55265	31.63	1	1390000	1	1	1	136066
159	240	P78527	56.31	0	1380000	2	2	2	469093
131	244	Q86UP2	52.86	2	1300000	3	2	3	156275
205	309	P01857	39.14	5	1270000	2	2	2	36106
560	388	Q8WWZ4	28.81	1	1270000	1	1	1	175789
620	378	Q96AE4	56.59	2	1260000	1	1	1	67560
233	253	Q7L014	36.95	2	1250000	2	2	2	117362
296	287	O00116	34.81	3	1240000	1	1	1	72912
551	334	P05198	53.46	4	1230000	1	1	1	36112
471	430	Q6ZRR7	27.9	0	1230000	1	1	1	166910
263	266	B0I1T2	54.35	2	1220000	2	1	2	116442
550	323	Q9NQT5	32.91	5	1220000	1	1	1	29572
339	297	O75915	44.32	10	1200000	2	2	2	21615
467	327	P49368	38.56	2	1180000	1	1	1	60534
248	245	Q9H223	72.07	5	1170000	2	2	2	61175
172	288	O75643	74.49	1	1160000	2	2	2	244505
466	304	O75604	30.11	1	1160000	1	1	1	68072
573	558	O00370	20.94	1	1160000	1	1	1	149011
128	172	Q15233	64.37	5	1140000	3	1	4	54232
549	318	P84103	43.48	5	1110000	1	1	1	19330
559	380	Q5T749	26.01	1	1110000	1	1	1	64136
188	237	Q969V3	49.92	4	1060000	2	2	2	62974
298	300	O43390	53.75	2	1050000	1	1	1	70943
624	386	Q9UI10	44.23	2	1050000	1	1	1	57557
344	369	Q15027	36.52	2	1030000	1	1	1	81536
206	312	Q8TDD1	66.83	1	1010000	1	1	1	98595
469	363	Q14739	32.25	1	1010000	1	1	1	70703
639	472	Q9BZZ5	27.87	2	1010000	1	1	1	59005
22	54	Q7Z794	135.1	11	1000000	10	2	21	61901
647	576	P61626	24.62	8	977000	1	1	1	16537
157	151	P13639	78.92	3	949000	3	2	3	95338
340	311	Q9UKM9	45.37	3	882000	1	1	1	32463
641	486	P49411	27.22	2	870000	1	1	1	49875
628	401	Q16740	42.36	3	861000	1	1	1	30180
193	658	Q9NRY4	31.46	1	852000	2	1	2	170513
421	468	Q96SN8	20.43	0	850000	1	1	1	215036
231	3145	Q96M86	31.15	0	849000	1	1	1	533650
570	507	Q9UKV3	25.26	1	823000	1	1	1	151861
645	574	Q00341	24.97	1	803000	1	1	1	141455
97	294	O60522	46.4	1	796000	2	1	4	236515
419	278	P49756	32.34	1	782000	1	1	1	100186
564	445	Q14683	30.16	1	775000	1	1	1	143233
268	358	P29692	55.76	4	768000	1	1	1	31122
423	449	A8MU46	26.59	1	768000	1	1	1	52987
349	571	Q9Y592	31.28	2	766000	2	1	2	82940
203	273	P48995	44.06	2	762000	2	1	2	91212
556	357	Q6NUQ4	42.22	2	761000	1	1	1	77151
342	348	P02100	33.97	7	761000	1	1	1	16203
567	481	Q8NF50	23.88	0	757000	1	1	1	238527
204	289	Q9Y5B9	42.11	1	754000	1	1	1	119914
623	384	Q08945	46.73	2	739000	1	1	1	81075
630	405	P11388	36.5	1	732000	1	1	1	174384
651	591	Q13144	22.72	2	727000	1	1	1	80380
552	339	P25205	47.73	1	725000	1	1	1	90981
638	471	P36776	28.07	1	713000	1	1	1	106489
470	385	Q5T750	47.71	3	708000	1	1	1	26238
569	503	O43290	24.34	1	708000	1	1	1	90255
13	27	P08779	148.51	24	696000	13	2	25	51268
565	470	Q8IX12	26.03	1	685000	1	1	1	132821
190	398	Q562F6	33.42	1	681000	2	1	2	144739
264	267	Q13435	60.09	2	673000	2	1	2	100228
555	350	Q16629	51.17	5	669000	1	1	1	27367
454	2928	Q96RW7	22.8	0	666000	1	1	1	613396
418	277	Q12906	60.66	1	653000	1	1	1	95339
653	594	Q02880	22.37	1	644000	1	1	1	183266
554	346	Q86UX7	43.17	2	641000	1	1	1	75953
302	354	P06576	28.78	3	614000	1	1	1	56560
343	368	P50991	36.21	3	609000	2	2	2	57924
632	438	P60842	32.65	2	607000	1	1	1	46154
232	235	Q8WXF1	65.17	3	597000	2	1	2	58744
652	592	P61619	24.23	1	582000	1	1	1	52265
634	452	Q70UQ0	30.64	2	577000	1	1	1	39309
571	526	P09917	22.36	1	575000	1	1	1	77983
553	345	P28331	32.7	1	546000	1	1	1	79468
646	575	Q99459	24.79	1	536000	1	1	1	92251
650	585	O75582	23.6	1	528000	1	1	1	89865
184	176	P08670	70.79	6	519000	3	1	3	53652
420	331	Q86UK7	22.98	1	506000	1	1	1	98637
563	444	Q9H307	26.67	1	505000	1	1	1	81628
465	295	O76031	50.38	2	497000	1	1	1	69224
642	494	P98175	26.46	1	497000	1	1	1	103533
574	567	Q8IZL8	20.29	1	486000	1	1	1	119700
657	762	Q6UWY5	20.22	2	479000	1	1	1	45951
637	464	Q92888	28.98	1	471000	1	1	1	102435
631	423	Q6ZT62	36.61	1	467000	1	1	1	73600
548	316	Q9BSJ8	47.86	1	450000	1	1	1	122856
171	268	P30153	41.35	1	448000	1	1	1	65309
476	581	Q9P2M7	22.14	0	438000	1	1	1	137057
301	347	P35579	47.11	1	432000	1	1	1	226530
629	402	Q16891	38.03	1	420000	1	1	1	83678
341	313	P62995	48.03	3	362000	1	1	1	33666
158	203	P28370	61.57	1	188000	1	1	1	122605
582	712	O75164	21.01	1	127000	1	1	1	120662
267	343	P78524	34.01	1	0	1	1	1	126485
